# Supplementary material for: Integrative analyses of speciation and divergence in Psammodromus hispanicus (Squamata: Lacertidae)
Source: BMC Evol Biol. 2011 Nov 30;11:347. doi: 10.1186/1471-2148-11-347 (PMC3293786; doi:10.1186/1471-2148-11-347)
Supplement: Additional file 1 — Table S1. Sampling locations and obtained sample size. A. Samples of P. hispanicus, b. samples of P. algirus. Given are the population number, which corresponds to the populations shown in Figure 4, the locality, Spanish province, the exact location, the sample size (number males/number females/number individuals with unknown sex), the total sample size per population and the collection numbers. We further indicate whether the authors knew the population previously (yes: known population; close: a population close by was known, no individuals were found, and thus, the search radius was extended and individuals in an unknown location were found; no: the population was not known), whether the record is new with respect to the Atlas of Amphibians and Reptiles [15], and whether the population was located on the northern (N) or southern (S) Peninsula. [file 1471-2148-11-347-S1.XLSX]

## Sheet: Table S1
Population number	Locality	Province	Latitude	Longitude	Nmales / female/ unkown sex	N	Collection number	known	new	N/S
a. samples of Psammodromus hispanicus
1	Castrelo do Val	Galicia	42° 0’ 46.9’’N	7° 26’ 56.94’’W	1/4/-	5	283-289, 292	no	no	N
2	Castrelo do Val	Galicia	41° 59’ 43.23’’N	7° 25’ 49.11’’W	5/3/-	8	280-282, 290-291	yes	no	N
3	Monte León	León	42° 40’ 24.5’’N	5° 35’ 18.55’’W	8/1/-	9	201-202, 204-210	close	yes	N
4	Andosilla	Navarra	42° 23’ 39.98’’N	1° 55’ 27.05’’W	11/12/-	23	176-198	no	yes	N
5	Belchite	Zaragoza	41° 24’ 4.17’’N	0° 43’ 6.75’’W	7/8/3	18	157-174	yes	yes	N
6	El Prat de Llobregat	Barcelona	41° 17’ 12.32’’N	2° 5’ 56.15’’E	10/14/-	24	100-105, 107-124	yes	yes	N
7	Pals	Girona	41° 59’ 41.85’’N	3° 12’ 2.72’’E	15/11/1	27	125-150, 329	yes	yes	N
8	El Espinar	Segovia	40° 42’ 18.84’’N	4° 24’ 17.25’’W	17/11/-	28	212-221, 223-235, 237-241	yes	yes	N
9	Colmenar del Arroyo	Madrid	40° 27’ 22.14’’N	4° 10’ 28.36’’W	8/5/-	13	58-70	close	yes	N
10	Perales de Tajuña	Madrid	40° 14’ 52.24’’N	3° 22’ 0.98’’W	3/7/-	10	297-306	no	yes	N
11	Mohorte	Cuenca	40° 1’ 31.3’’N	2° 2’ 35.06’’W	7/8/-	15	251-265	close	yes	N
12	Aldea del Obispo	Extremadura	39° 33’ 1’’N	5° 57’ 15.36’’W	1/2/-	3	266-268	no	no	N
13	Ermita del Cristo de Villajos	Ciudad Real	39° 26’ 19.68’’N	3° 8’ 37.58’’W	1/1/-	2	308-309	no	yes	S
14	Riopar	Albacete	38° 29’ 15.29’’N	2° 24’ 0.62’’W	6/4/-	10	46-55	yes	yes	S
15	l'Albufera de Valencia	Valencia	39° 19’ 57.57’’N	0° 18’ 19.03’’W	10/6/6	22	1-5, 74-84,87-92	yes	yes	N
16	Cabezas Rubias	Huelva	37° 45’ 31.41’’N	7° 4’ 42.93’’W	2/-/-	2	7-8	no	yes	S
17	Baza	Granada	37° 31’ 44.86’’N	2° 41’ 17.46’’W	6/8/1	15	12,16-29	yes	yes	S
18	Parque Natural de Doñana	Huelva	37° 4’ 57.51’’N	6° 38’ 40.86’’W	1/-/1	2	323, 324	yes	yes	S
19	Parque Nacional de Doñana	Huelva	37° 1’ 12.84’’N	6° 32’ 14.85’’W	-/2/1	3	311, 313, 319	yes	yes	S
20	Venta del Fraile	Granada	37° 1’ 9.78’’N	3° 40’ 54.53’’W	2/-/-	2	10-11	no	yes	S
21	Lanjarón	Granada	36° 54’ 44.64’’N	3° 28’ 5.62’’ W	1/-/-	1	9	no	no	S
22	Punta Entinas	Almería	36° 41’ 8.57’’N	2° 46’ 2.66’’W	10/4/-	14	31-32,34-45	yes	no	S
b. samples of Psammodromus algirus
23	Laza	Galicia	42° 0’ 46.89’’N	7° 26’ 56.94’’W		2	277, 278
5	Belchite	Zaragoza	41° 24’ 4.17’’N	0° 43’ 6.75’’W		2	155, 156
24	Perales de Tajuña	Madrid	40° 14’ 31.95’’N	3° 20’ 47.96’’W		2	295, 296
15	l'Albufera de Valencia	Valencia	39° 19’ 57.57’’N	0° 18’ 19.03’’W		1	94
25	Santa Marta de Magasca	Extremadura	39° 31’ 42.67’’N	6° 5’ 3.76’’W		1	269
26	Riomalo de Arriba	Extremadura	40° 28’ 8.54’’N	6° 14’ 2.39’’W		1	294
17	Baza	Granada	37° 31’ 44.86’’N	2° 41’ 17.46’’W		3	13-15
27	Almadenejos	Ciudad Real	38° 44’ 22.04’’N	4° 39’ 45.96’’W		1	272
16	Cabezas Rubias	Huelva	37° 45’ 31.41’’N	7° 4’ 42.93’’W		1	6
28	Beas	Huelva	37° 24’ 53.24’’N	6° 43’ 36.78’’W		1	249
29	La Torrera	Huelva	37° 35’ 33.3’’N	6° 54’ 32.67’’W		1	250
30	Parque Natural de Doñana	Huelva	37° 6’ 16.29’’N	6° 40’ 33.64’’W		2	314, 318
31	Parque Natural de Doñana	Huelva	37° 4’ 57.51’’N	6° 38’ 40.86’’W		2	320, 322, 324
22	Punta Entinas	Almería	36° 41’ 8.57’’N	2° 46’ 2.66’’W		1	33
