# Supplementary material for: Integrative analyses of speciation and divergence in Psammodromus hispanicus (Squamata: Lacertidae)
Source: BMC Evol Biol. 2011 Nov 30;11:347. doi: 10.1186/1471-2148-11-347 (PMC3293786; doi:10.1186/1471-2148-11-347)
Supplement: Additional file 4 — Table S3. Sampled specimen. Collection number, GenBank accession numbers, and MNCN/ADN voucher numbers of the specimens used in this study. [file 1471-2148-11-347-S4.XLSX]

## Sheet: Table S3
Collection number	Species/Lineage	Location	Province	Country	Population number	Accession number cytb	Accession number nad4	Accession number (anonymous nuclear locus 1) SWI4 1	Accession number anonymous nuclear locus 2	MNCN/ADN voucher number
PF1	P. h. edwardsianus	l'Albufera de Valencia	Valencia	Spain	15	FJ587514				MNCN/ADN 34424
PF2	P. h. edwardsianus	l'Albufera de Valencia	Valencia	Spain	15	FJ587515				MNCN/ADN 34425
PF3	P. h. edwardsianus	l'Albufera de Valencia	Valencia	Spain	15	FJ587516	FJ587773	FJ587889	FJ587839	MNCN/ADN 34426
PF4	P. h. edwardsianus	l'Albufera de Valencia	Valencia	Spain	15	FJ587517				MNCN/ADN 34427
PF5	P. h. edwardsianus	l'Albufera de Valencia	Valencia	Spain	15	FJ587518	FJ587774	FJ587890	FJ587840	MNCN/ADN 34423
PF6	P. algirus SW lineage	Cabezas Rubias	Huelva	Spain	16	FJ609790
PF7	P. h. hispanicus Western lineage	Cabezas Rubias	Huelva	Spain	16	FJ587651	FJ587775	FJ587891		MNCN/ADN 34428
PF8	P. h. hispanicus Western lineage	Cabezas Rubias	Huelva	Spain	16	FJ587652	FJ587776		FJ587841	MNCN/ADN 34430
PF9	P. h. edwardsianus	Lanjarón	Granada	Spain	21	FJ587519	FJ587777	FJ587892		MNCN/ADN 34431
PF10	P. h. edwardsianus	Venta del Fraile	Granada	Spain	20	FJ587520	FJ587778	FJ587893	FJ587842	MNCN/ADN 34432
PF11	P. h. edwardsianus	Venta del Fraile	Granada	Spain	20	FJ587521	FJ587779	FJ587894	FJ587843
PF12	P. h. edwardsianus	Baza	Granada	Spain	17	FJ587522	FJ587780	FJ587895		MNCN/ADN 34433
PF13	P. algirus Eastern lineage	Baza	Granada	Spain	17	FJ587953	FJ587970
PF14	P. algirus Eastern lineage	Baza	Granada	Spain	17	FJ587954	FJ587971
PF15	P. algirus Eastern lineage	Baza	Granada	Spain	17	FJ609794
PF16	P. h. edwardsianus	Baza	Granada	Spain	17	FJ587523
PF17	P. h. edwardsianus	Baza	Granada	Spain	17	FJ587524	FJ587781	FJ587896	FJ587844	MNCN/ADN 34434
PF18	P. h. edwardsianus	Baza	Granada	Spain	17	FJ587525
PF19	P. h. edwardsianus	Baza	Granada	Spain	17	FJ587526	FJ587782	FJ587897	FJ587845	MNCN/ADN 34429
PF20	P. h. edwardsianus	Baza	Granada	Spain	17	FJ587527	FJ587783	FJ587898	FJ587846	MNCN/ADN 34435
PF21	P. h. edwardsianus	Baza	Granada	Spain	17	FJ587528
PF22	P. h. edwardsianus	Baza	Granada	Spain	17	FJ587529
PF23	P. h. edwardsianus	Baza	Granada	Spain	17	FJ587530
PF24	P. h. edwardsianus	Baza	Granada	Spain	17	FJ587531
PF25	P. h. edwardsianus	Baza	Granada	Spain	17	FJ587532	FJ587784	FJ587899	FJ587847	MNCN/ADN 34436
PF26	P. h. edwardsianus	Baza	Granada	Spain	17	FJ587533
PF27	P. h. edwardsianus	Baza	Granada	Spain	17	FJ587534
PF28	P. h. edwardsianus	Baza	Granada	Spain	17	FJ587535
PF29	P. h. edwardsianus	Baza	Granada	Spain	17	FJ587536
PF31	P. h. edwardsianus	Punta Entinas	Almería	Spain	22	FJ587537
PF32	P. h. edwardsianus	Punta Entinas	Almería	Spain	22	FJ587538
PF33	P. algirus Eastern lineage	Punta Entinas	Almería	Spain	22	FJ587955	FJ587972
PF34	P. h. edwardsianus	Punta Entinas	Almería	Spain	22	FJ587539
PF35	P. h. edwardsianus	Punta Entinas	Almería	Spain	22	FJ587540	FJ587786	FJ587900	FJ587848	MNCN/ADN 34437
PF36	P. h. edwardsianus	Punta Entinas	Almería	Spain	22	FJ587541
PF37	P. h. edwardsianus	Punta Entinas	Almería	Spain	22	FJ587542
PF38	P. h. edwardsianus	Punta Entinas	Almería	Spain	22	FJ587543	FJ587785	FJ587901	FJ587849	MNCN/ADN 34438
PF39	P. h. edwardsianus	Punta Entinas	Almería	Spain	22	FJ587544
PF40	P. h. edwardsianus	Punta Entinas	Almería	Spain	22	FJ587545				MNCN/ADN 34439
PF41	P. h. edwardsianus	Punta Entinas	Almería	Spain	22	FJ587546
PF42	P. h. edwardsianus	Punta Entinas	Almería	Spain	22	FJ587547
PF43	P. h. edwardsianus	Punta Entinas	Almería	Spain	22	FJ587548	FJ587787	FJ587902	FJ587850	MNCN/ADN 34441
PF44	P. h. edwardsianus	Punta Entinas	Almería	Spain	22	FJ587549
PF45	P. h. edwardsianus	Punta Entinas	Almería	Spain	22	FJ587550				MNCN/ADN 34442
PF46	P. h. hispanicus Central lineage	Riópar	Albacete	Spain	14	FJ587653	FJ587789	FJ587903	FJ587851	MNCN/ADN 34443
PF47	P. h. hispanicus Central lineage	Riópar	Albacete	Spain	14	FJ587654
PF48	P. h. hispanicus Central lineage	Riópar	Albacete	Spain	14	FJ587655
PF49	P. h. hispanicus Central lineage	Riópar	Albacete	Spain	14	FJ587656	FJ587788			MNCN/ADN 34444
PF50	P. h. hispanicus Central lineage	Riópar	Albacete	Spain	14	FJ587657
PF51	P. h. hispanicus Central lineage	Riópar	Albacete	Spain	14	FJ587658
PF52	P. h. hispanicus Central lineage	Riópar	Albacete	Spain	14	FJ587659
PF53	P. h. hispanicus Central lineage	Riópar	Albacete	Spain	14	FJ587660
PF54	P. h. hispanicus Central lineage	Riópar	Albacete	Spain	14	FJ587661
PF55	P. h. hispanicus Central lineage	Riópar	Albacete	Spain	14	FJ587662	FJ587790	FJ587905	FJ587853	MNCN/ADN 34440
PF58	P. h. hispanicus Western lineage	Colmenar del Arroyo	Madrid	Spain	9	FJ587663	FJ587791	FJ587906	FJ587854	MNCN/ADN 34445
PF59	P. h. hispanicus Western lineage	Colmenar del Arroyo	Madrid	Spain	9	FJ587664	FJ587792	FJ587907	FJ587855	MNCN/ADN 34446
PF60	P. h. hispanicus Western lineage	Colmenar del Arroyo	Madrid	Spain	9	FJ587665				MNCN/ADN 34447
PF61	P. h. hispanicus Western lineage	Colmenar del Arroyo	Madrid	Spain	9	FJ587666				MNCN/ADN 34448
PF62	P. h. hispanicus Western lineage	Colmenar del Arroyo	Madrid	Spain	9	FJ587667				MNCN/ADN 34449
PF63	P. h. hispanicus Western lineage	Colmenar del Arroyo	Madrid	Spain	9	FJ587668	FJ587793	FJ587908	FJ587856	MNCN/ADN 34451
PF64	P. h. hispanicus Western lineage	Colmenar del Arroyo	Madrid	Spain	9	FJ587669				MNCN/ADN 34452
PF65	P. h. hispanicus Western lineage	Colmenar del Arroyo	Madrid	Spain	9	FJ587670	FJ587794	FJ587909		MNCN/ADN 34453
PF66	P. h. hispanicus Western lineage	Colmenar del Arroyo	Madrid	Spain	9	FJ587671				MNCN/ADN 34450
PF67	P. h. hispanicus Western lineage	Colmenar del Arroyo	Madrid	Spain	9	FJ587672				MNCN/ADN 34455
PF68	P. h. hispanicus Western lineage	Colmenar del Arroyo	Madrid	Spain	9	FJ587673				MNCN/ADN 34456
PF69	P. h. hispanicus Western lineage	Colmenar del Arroyo	Madrid	Spain	9	FJ587674				MNCN/ADN 34457
PF70	P. h. hispanicus Western lineage	Colmenar del Arroyo	Madrid	Spain	9	FJ587675				MNCN/ADN 34458
PF74	P. h. edwardsianus	l'Albufera de Valencia	Valencia	Spain	15	FJ587551
PF75	P. h. edwardsianus	l'Albufera de Valencia	Valencia	Spain	15	FJ587552
PF76	P. h. edwardsianus	l'Albufera de Valencia	Valencia	Spain	15	FJ587553
PF77	P. h. edwardsianus	l'Albufera de Valencia	Valencia	Spain	15	FJ587554				MNCN/ADN 34454
PF78	P. h. edwardsianus	l'Albufera de Valencia	Valencia	Spain	15	FJ587555				MNCN/ADN 34460
PF79	P. h. edwardsianus	l'Albufera de Valencia	Valencia	Spain	15	FJ587556
PF80	P. h. edwardsianus	l'Albufera de Valencia	Valencia	Spain	15	FJ587557
PF81	P. h. edwardsianus	l'Albufera de Valencia	Valencia	Spain	15	FJ587558
PF82	P. h. edwardsianus	l'Albufera de Valencia	Valencia	Spain	15	FJ587559
PF83	P. h. edwardsianus	l'Albufera de Valencia	Valencia	Spain	15	FJ587560	FJ587795	FJ587910	FJ587857	MNCN/ADN 34461
PF84	P. h. edwardsianus	l'Albufera de Valencia	Valencia	Spain	15	FJ587561
PF87	P. h. edwardsianus	l'Albufera de Valencia	Valencia	Spain	15	FJ587562				MNCN/ADN 34462
PF88	P. h. edwardsianus	l'Albufera de Valencia	Valencia	Spain	15	FJ587563
PF89	P. h. edwardsianus	l'Albufera de Valencia	Valencia	Spain	15	FJ587564
PF90	P. h. edwardsianus	l'Albufera de Valencia	Valencia	Spain	15	FJ587565	FJ587796	FJ587911	FJ587858	MNCN/ADN 34463
PF91	P. h. edwardsianus	l'Albufera de Valencia	Valencia	Spain	15	FJ587566
PF92	P. h. edwardsianus	l'Albufera de Valencia	Valencia	Spain	15	FJ587567
PF94	P. algirus Eastern lineage	l'Albufera de Valencia	Valencia	Spain	15	FJ587956	FJ587973
PF100	P. h. edwardsianus	El Prat de Llobregat	Barcelona	Spain	6	FJ587568
PF101	P. h. edwardsianus	El Prat de Llobregat	Barcelona	Spain	6	FJ587569
PF102	P. h. edwardsianus	El Prat de Llobregat	Barcelona	Spain	6	FJ587570
PF103	P. h. edwardsianus	El Prat de Llobregat	Barcelona	Spain	6	FJ587571	FJ587797	FJ587912	FJ587859	MNCN/ADN 34464
PF104	P. h. edwardsianus	El Prat de Llobregat	Barcelona	Spain	6	FJ587572
PF105	P. h. edwardsianus	El Prat de Llobregat	Barcelona	Spain	6	FJ587573	FJ587798	FJ587913	FJ587860	MNCN/ADN 34465
PF107	P. h. edwardsianus	El Prat de Llobregat	Barcelona	Spain	6	FJ587574
PF108	P. h. edwardsianus	El Prat de Llobregat	Barcelona	Spain	6	FJ587575
PF109	P. h. edwardsianus	El Prat de Llobregat	Barcelona	Spain	6	FJ587576
PF110	P. h. edwardsianus	El Prat de Llobregat	Barcelona	Spain	6	FJ587577
PF111	P. h. edwardsianus	El Prat de Llobregat	Barcelona	Spain	6	FJ587578
PF112	P. h. edwardsianus	El Prat de Llobregat	Barcelona	Spain	6	FJ587579
PF113	P. h. edwardsianus	El Prat de Llobregat	Barcelona	Spain	6	FJ587580
PF114	P. h. edwardsianus	El Prat de Llobregat	Barcelona	Spain	6	FJ587581
PF115	P. h. edwardsianus	El Prat de Llobregat	Barcelona	Spain	6	FJ587582
PF116	P. h. edwardsianus	El Prat de Llobregat	Barcelona	Spain	6	FJ587583
PF117	P. h. edwardsianus	El Prat de Llobregat	Barcelona	Spain	6	FJ587584
PF118	P. h. edwardsianus	El Prat de Llobregat	Barcelona	Spain	6	FJ587585
PF119	P. h. edwardsianus	El Prat de Llobregat	Barcelona	Spain	6	FJ587586
PF120	P. h. edwardsianus	El Prat de Llobregat	Barcelona	Spain	6	FJ587587
PF121	P. h. edwardsianus	El Prat de Llobregat	Barcelona	Spain	6	FJ587588
PF122	P. h. edwardsianus	El Prat de Llobregat	Barcelona	Spain	6	FJ587589
PF123	P. h. edwardsianus	El Prat de Llobregat	Barcelona	Spain	6	FJ587590
PF124	P. h. edwardsianus	El Prat de Llobregat	Barcelona	Spain	6	FJ587591
PF125	P. h. edwardsianus	Pals	Girona	Spain	7	FJ587592
PF126	P. h. edwardsianus	Pals	Girona	Spain	7	FJ587593
PF127	P. h. edwardsianus	Pals	Girona	Spain	7	FJ587594
PF128	P. h. edwardsianus	Pals	Girona	Spain	7	FJ587595	FJ587799	FJ587914	FJ587861	MNCN/ADN 34459
PF129	P. h. edwardsianus	Pals	Girona	Spain	7	FJ587596
PF130	P. h. edwardsianus	Pals	Girona	Spain	7	FJ587597
PF131	P. h. edwardsianus	Pals	Girona	Spain	7	FJ587598
PF132	P. h. edwardsianus	Pals	Girona	Spain	7	FJ587599
PF133	P. h. edwardsianus	Pals	Girona	Spain	7	FJ587600
PF134	P. h. edwardsianus	Pals	Girona	Spain	7	FJ587601
PF135	P. h. edwardsianus	Pals	Girona	Spain	7	FJ587602
PF136	P. h. edwardsianus	Pals	Girona	Spain	7	FJ587603
PF137	P. h. edwardsianus	Pals	Girona	Spain	7	FJ587604
PF138	P. h. edwardsianus	Pals	Girona	Spain	7	FJ587605
PF139	P. h. edwardsianus	Pals	Girona	Spain	7	FJ587606
PF140	P. h. edwardsianus	Pals	Girona	Spain	7	FJ587607
PF141	P. h. edwardsianus	Pals	Girona	Spain	7	FJ587608
PF142	P. h. edwardsianus	Pals	Girona	Spain	7	FJ587609
PF143	P. h. edwardsianus	Pals	Girona	Spain	7	FJ587610
PF144	P. h. edwardsianus	Pals	Girona	Spain	7	FJ587611
PF145	P. h. edwardsianus	Pals	Girona	Spain	7	FJ587612
PF146	P. h. edwardsianus	Pals	Girona	Spain	7	FJ587613
PF147	P. h. edwardsianus	Pals	Girona	Spain	7	FJ587614	FJ587800	FJ587915	FJ587862	MNCN/ADN 34466
PF148	P. h. edwardsianus	Pals	Girona	Spain	7	FJ587615
PF149	P. h. edwardsianus	Pals	Girona	Spain	7	FJ587616
PF150	P. h. edwardsianus	Pals	Girona	Spain	7	FJ587617
PF155	P. algirus Eastern lineage	Loma de Belchite	Zaragoza	Spain	5	FJ587957	FJ587974
PF156	P. algirus Eastern lineage	Loma de Belchite	Zaragoza	Spain	5	FJ609795
PF157	P. h. edwardsianus	Belchite	Zaragoza	Spain	5	FJ587618
PF158	P. h. edwardsianus	Belchite	Zaragoza	Spain	5	FJ587619
PF159	P. h. edwardsianus	Belchite	Zaragoza	Spain	5	FJ587620
PF160	P. h. edwardsianus	Belchite	Zaragoza	Spain	5	FJ587621
PF161	P. h. edwardsianus	Belchite	Zaragoza	Spain	5	FJ587622
PF162	P. h. edwardsianus	Belchite	Zaragoza	Spain	5	FJ587623	FJ587801	FJ587916	FJ587863	MNCN/ADN 34467
PF163	P. h. edwardsianus	Belchite	Zaragoza	Spain	5	FJ587624
PF164	P. h. edwardsianus	Belchite	Zaragoza	Spain	5	FJ587625
PF165	P. h. edwardsianus	Belchite	Zaragoza	Spain	5	FJ587626
PF166	P. h. edwardsianus	Belchite	Zaragoza	Spain	5	FJ587627
PF167	P. h. edwardsianus	Belchite	Zaragoza	Spain	5	FJ587628
PF168	P. h. edwardsianus	Belchite	Zaragoza	Spain	5	FJ587629
PF169	P. h. edwardsianus	Belchite	Zaragoza	Spain	5	FJ587630
PF170	P. h. edwardsianus	Belchite	Zaragoza	Spain	5	FJ587631
PF171	P. h. edwardsianus	Belchite	Zaragoza	Spain	5	FJ587632
PF172	P. h. edwardsianus	Belchite	Zaragoza	Spain	5	FJ587633
PF173	P. h. edwardsianus	Belchite	Zaragoza	Spain	5	FJ587634
PF174	P. h. edwardsianus	Belchite	Zaragoza	Spain	5	FJ587635	FJ587802	FJ587917	FJ587864	MNCN/ADN 34468
PF176	P. h. hispanicus Central lineage	Andosilla	Navarra	Spain	4	FJ587680
PF177	P. h. hispanicus Central lineage	Andosilla	Navarra	Spain	4	FJ587681	FJ587803	FJ587918	FJ587865	MNCN/ADN 34469
PF178	P. h. hispanicus Central lineage	Andosilla	Navarra	Spain	4	FJ587682	FJ587804	FJ587919	FJ587866	MNCN/ADN 34470
PF179	P. h. hispanicus Central lineage	Andosilla	Navarra	Spain	4	FJ587683
PF180	P. h. hispanicus Central lineage	Andosilla	Navarra	Spain	4	FJ587684
PF181	P. h. hispanicus Central lineage	Andosilla	Navarra	Spain	4	FJ587685
PF182	P. h. hispanicus Central lineage	Andosilla	Navarra	Spain	4	FJ587686	FJ587805	FJ587920	FJ587867	MNCN/ADN 34471
PF183	P. h. hispanicus Central lineage	Andosilla	Navarra	Spain	4	FJ587687
PF184	P. h. hispanicus Central lineage	Andosilla	Navarra	Spain	4	FJ587688
PF185	P. h. hispanicus Central lineage	Andosilla	Navarra	Spain	4	FJ587689
PF186	P. h. hispanicus Central lineage	Andosilla	Navarra	Spain	4	FJ587690
PF187	P. h. hispanicus Central lineage	Andosilla	Navarra	Spain	4	FJ587691
PF188	P. h. hispanicus Central lineage	Andosilla	Navarra	Spain	4	FJ587692
PF189	P. h. hispanicus Central lineage	Andosilla	Navarra	Spain	4	FJ587693
PF190	P. h. hispanicus Central lineage	Andosilla	Navarra	Spain	4	FJ587694
PF191	P. h. hispanicus Central lineage	Andosilla	Navarra	Spain	4	FJ587695
PF192	P. h. hispanicus Central lineage	Andosilla	Navarra	Spain	4	FJ587696
PF193	P. h. hispanicus Central lineage	Andosilla	Navarra	Spain	4	FJ587697
PF194	P. h. hispanicus Central lineage	Andosilla	Navarra	Spain	4	FJ587698
PF195	P. h. hispanicus Central lineage	Andosilla	Navarra	Spain	4	FJ587699
PF196	P. h. hispanicus Central lineage	Andosilla	Navarra	Spain	4	FJ587700
PF197	P. h. hispanicus Central lineage	Andosilla	Navarra	Spain	4	FJ587701
PF198	P. h. hispanicus Central lineage	Andosilla	Navarra	Spain	4	FJ587702
PF201	P.h. hispanicus Western lineage	Monte León	León	Spain	3	FJ587703	FJ587806	FJ587921	FJ587868	MNCN/ADN 34472
PF202	P. h. hispanicus Western lineage	Monte León	León	Spain	3	FJ587704	FJ587807	FJ587922		MNCN/ADN 34473
PF204	P. h. hispanicus Western lineage	Monte León	León	Spain	3	FJ587705				MNCN/ADN 34474
PF205	P. h. hispanicus Western lineage	Monte León	León	Spain	3	FJ587706	FJ587808	FJ587923	FJ587869	MNCN/ADN 34475
PF206	P. h. hispanicus Western lineage	Monte León	León	Spain	3	FJ587707				MNCN/ADN 34476
PF207	P. h. hispanicus Western lineage	Monte León	León	Spain	3	FJ587708				MNCN/ADN 34477
PF208	P. h. hispanicus Western lineage	Monte León	León	Spain	3	FJ587709	FJ587809	FJ587924	FJ587870	MNCN/ADN 34478
PF209	P. h. hispanicus Western lineage	Monte León	León	Spain	3	FJ587710				MNCN/ADN 34479
PF210	P. h. hispanicus Western lineage	Monte León	León	Spain	3	FJ587711				MNCN/ADN 34481
PF212	P. h. hispanicus Central lineage	El Espinar	Segovia	Spain	8	FJ587712
PF213	P. h. hispanicus Central lineage	El Espinar	Segovia	Spain	8	FJ587713
PF214	P. h. hispanicus Central lineage	El Espinar	Segovia	Spain	8	FJ587714
PF215	P. h. hispanicus Central lineage	El Espinar	Segovia	Spain	8	FJ587715
PF216	P. h. hispanicus Central lineage	El Espinar	Segovia	Spain	8	FJ587716	FJ587810	FJ587925	FJ587871	MNCN/ADN 34482
PF217	P. h. hispanicus Central lineage	El Espinar	Segovia	Spain	8	FJ587717
PF218	P. h. hispanicus Central lineage	El Espinar	Segovia	Spain	8	FJ587718
PF219	P. h. hispanicus Central lineage	El Espinar	Segovia	Spain	8	FJ587719
PF220	P. h. hispanicus Central lineage	El Espinar	Segovia	Spain	8	FJ587720
PF221	P. h. hispanicus Central lineage	El Espinar	Segovia	Spain	8	FJ587721
PF223	P. h. hispanicus Central lineage	El Espinar	Segovia	Spain	8	FJ587722				MNCN/ADN 34483
PF224	P. h. hispanicus Central lineage	El Espinar	Segovia	Spain	8	FJ587723
PF225	P. h. hispanicus Central lineage	El Espinar	Segovia	Spain	8	FJ587724
PF226	P. h. hispanicus Central lineage	El Espinar	Segovia	Spain	8	FJ587725	FJ587811	FJ587926	FJ587872	MNCN/ADN 34484
PF227	P. h. hispanicus Central lineage	El Espinar	Segovia	Spain	8	FJ587726
PF228	P. h. hispanicus Central lineage	El Espinar	Segovia	Spain	8	FJ587727
PF229	P. h. hispanicus Central lineage	El Espinar	Segovia	Spain	8	FJ587728
PF230	P. h. hispanicus Central lineage	El Espinar	Segovia	Spain	8	FJ587729
PF231	P. h. hispanicus Central lineage	El Espinar	Segovia	Spain	8	FJ587730	FJ587812	FJ587927	FJ587873	MNCN/ADN 34480
PF232	P. h. hispanicus Central lineage	El Espinar	Segovia	Spain	8	FJ587731
PF233	P. h. hispanicus Central lineage	El Espinar	Segovia	Spain	8	FJ587732
PF234	P. h. hispanicus Central lineage	El Espinar	Segovia	Spain	8	FJ587733
PF235	P. h. hispanicus Central lineage	El Espinar	Segovia	Spain	8	FJ587734
PF237	P. h. hispanicus Central lineage	El Espinar	Segovia	Spain	8	FJ587735
PF238	P. h. hispanicus Central lineage	El Espinar	Segovia	Spain	8	FJ587736
PF239	P. h. hispanicus Central lineage	El Espinar	Segovia	Spain	8	FJ587737
PF240	P. h. hispanicus Central lineage	El Espinar	Segovia	Spain	8	FJ587738
PF241	P. h. hispanicus Central lineage	El Espinar	Segovia	Spain	8	FJ587739
PF249	P. algirus NW lineage	Beas	Huelva	Spain	28	FJ587959	FJ587980
PF250	P. algirus SW lineage	la Torrera	Huelva	Spain	29	FJ587960	FJ587981
PF251	P. h. edwardsianus	Mohorte	Cuenca	Spain	11	FJ587636
PF252	P. h. edwardsianus	Mohorte	Cuenca	Spain	11	FJ587637	FJ587813	FJ587928	FJ587874	MNCN/ADN 34485
PF253	P. h. edwardsianus	Mohorte	Cuenca	Spain	11	FJ587638
PF254	P. h. edwardsianus	Mohorte	Cuenca	Spain	11	FJ587639	FJ587814	FJ587929	FJ587875	MNCN/ADN 34486
PF255	P. h. edwardsianus	Mohorte	Cuenca	Spain	11	FJ587640
PF256	P. h. edwardsianus	Mohorte	Cuenca	Spain	11	FJ587641
PF257	P. h. edwardsianus	Mohorte	Cuenca	Spain	11	FJ587642
PF258	P. h. edwardsianus	Mohorte	Cuenca	Spain	11	FJ587643
PF259	P. h. edwardsianus	Mohorte	Cuenca	Spain	11	FJ587644
PF260	P. h. edwardsianus	Mohorte	Cuenca	Spain	11	FJ587645
PF261	P. h. edwardsianus	Mohorte	Cuenca	Spain	11	FJ587646
PF262	P. h. edwardsianus	Mohorte	Cuenca	Spain	11	FJ587647
PF263	P. h. edwardsianus	Mohorte	Cuenca	Spain	11	FJ587648	FJ587815	FJ587930	FJ587876	MNCN/ADN 34487
PF264	P. h. edwardsianus	Mohorte	Cuenca	Spain	11	FJ587649
PF265	P. h. edwardsianus	Mohorte	Cuenca	Spain	11	FJ587650
PF266	P. h. hispanicus Western lineage	Aldea del Obispo	Extremadura	Spain	12	FJ587740	FJ587816	FJ587931		MNCN/ADN 34488
PF267	P. h. hispanicus Western lineage	Aldea del Obispo	Extremadura	Spain	12	FJ587741	FJ587817	FJ587932	FJ587877	MNCN/ADN 34489
PF268	P. h. hispanicus Western lineage	Aldea del Obispo	Extremadura	Spain	12	FJ587742	FJ587818	FJ587933	FJ587878	MNCN/ADN 34490
PF269	P. algirus SW lineage	Sta Marta de Magasca	Extremadura	Spain	25	FJ587961	FJ587978
PF272	P. algirus SW lineage	Almadenejos	Ciudad Real	Spain	27	FJ587962	FJ587976
PF277	P. algirus NW lineage	Laza	Galicia	Spain	23	FJ587963	FJ587977
PF278	P. algirus NW lineage	Laza	Galicia	Spain	23	FJ609791
PF280	P. h. hispanicus Western lineage	Castrelo do Val	Galicia	Spain	1+2	FJ587743	FJ587819	FJ587934	FJ587879	MNCN/ADN 34491
PF281	P. h. hispanicus Western lineage	Castrelo do Val	Galicia	Spain	1+2	FJ587744	FJ587820	FJ587935		MNCN/ADN 34492
PF282	P. h. hispanicus Western lineage	Castrelo do Val	Galicia	Spain	1+2	FJ587745	FJ587821	FJ587936		MNCN/ADN 34493
PF283	P. h. hispanicus Western lineage	Castrelo do Val	Galicia	Spain	1+2	FJ587746				MNCN/ADN 34494
PF284	P. h. hispanicus Western lineage	Castrelo do Val	Galicia	Spain	1+2	FJ587747				MNCN/ADN 34495
PF285	P. h. hispanicus Western lineage	Castrelo do Val	Galicia	Spain	1+2	FJ587748				MNCN/ADN 34496
PF286	P. h. hispanicus Western lineage	Castrelo do Val	Galicia	Spain	1+2	FJ587749				MNCN/ADN 34497
PF287	P. h. hispanicus Western lineage	Castrelo do Val	Galicia	Spain	1+2	FJ587750				MNCN/ADN 34498
PF288	P. h. hispanicus Western lineage	Castrelo do Val	Galicia	Spain	1+2	FJ587751				MNCN/ADN 34499
PF289	P. h. hispanicus Western lineage	Castrelo do Val	Galicia	Spain	1+2	FJ587752				MNCN/ADN 34501
PF290	P. h. hispanicus Western lineage	Castrelo do Val	Galicia	Spain	1+2	FJ587753				MNCN/ADN 34502
PF291	P. h. hispanicus Western lineage	Castrelo do Val	Galicia	Spain	1+2	FJ587754				MNCN/ADN 34500
PF292	P. h. hispanicus Western lineage	Castrelo do Val	Galicia	Spain	1+2	FJ587755				MNCN/ADN 34503
PF294	P. algirus NW lineage	Riomalo de Arriba	Extremadura	Spain	26	FJ587964	FJ587979
PF295	P. algirus NW lineage	Perales de Tajuña	Madrid	Spain	10	FJ587958	FJ587975
PF296	P. algirus NW lineage	Perales de Tajuña	Madrid	Spain	10	FJ609796
PF297	P. h. hispanicus Central lineage	Perales de Tajuña	Madrid	Spain	10	FJ587756
PF298	P. h. hispanicus Central lineage	Perales de Tajuña	Madrid	Spain	10	FJ587757
PF299	P. h. hispanicus Central lineage	Perales de Tajuña	Madrid	Spain	10	FJ587758
PF300	P. h. hispanicus Central lineage	Perales de Tajuña	Madrid	Spain	10	FJ587759	FJ587822			MNCN/ADN 34504
PF301	P. h. hispanicus Central lineage	Perales de Tajuña	Madrid	Spain	10	FJ587760
PF302	P. h. hispanicus Central lineage	Perales de Tajuña	Madrid	Spain	10	FJ587761				MNCN/ADN 34505
PF303	P. h. hispanicus Central lineage	Perales de Tajuña	Madrid	Spain	10	FJ587762
PF304	P. h. hispanicus Central lineage	Perales de Tajuña	Madrid	Spain	10	FJ587763	FJ587823	FJ587938	FJ587881	MNCN/ADN 34506
PF305	P. h. hispanicus Central lineage	Perales de Tajuña	Madrid	Spain	10	FJ587764
PF306	P. h. hispanicus Central lineage	Perales de Tajuña	Madrid	Spain	10	FJ587765	FJ587824	FJ587939		MNCN/ADN 34507
PF308	P. h. hispanicus Central lineage	Eremita del Cristo de Villajos	Ciudad Real	Spain	13	FJ587766	FJ587825			MNCN/ADN 34509
PF309	P. h. hispanicus Central lineage	Eremita delCristo de Villajos	Ciudad Real	Spain	13	FJ587767	FJ587826	FJ587941	FJ587883	MNCN/ADN 34510
PF311	P. h. hispanicus Western lineage	Doñana Parque Natural	Huelva	Spain	18	FJ587768	FJ587827	FJ587942	FJ587884	MNCN/ADN 34508
PF313	P. h. hispanicus Western lineage	Doñana Parque Natural	Huelva	Spain	19	FJ587769	FJ587828	FJ587943	FJ587885	MNCN/ADN 34511
PF314	P. algirus SW lineage	Doñana Parque Natural	Huelva	Spain	30	FJ587965	FJ587982
PF317	P. algirus SW lineage	Doñana Parque Natural	Huelva	Spain	18	FJ587966	FJ587983
PF318	P. algirus SW lineage	Doñana Parque Natural	Huelva	Spain	30	FJ609792
PF319	P. h. hispanicus Western lineage	Doñana Parque Natural	Huelva	Spain	19	FJ587770	FJ587829	FJ587944	FJ587886	MNCN/ADN 34513
PF320	P. algirus SW lineage	Doñana Parque Nacional	Huelva	Spain	31	FJ587967	FJ587984
PF322	P. algirus SW lineage	Doñana Parque Nacional	Huelva	Spain	31	FJ609793
PF323	P. h. hispanicus Western lineage	Doñana Parque Nacional	Huelva	Spain	19	FJ587771	FJ587830	FJ587945	FJ587887	MNCN/ADN 34514
PF324	P. h. hispanicus Western lineage	Doñana Parque Nacional	Huelva	Spain	19	FJ587772	FJ587831	FJ587946	FJ587888	MNCN/ADN 34512
PF325	P. algirus SW lineage	Doñana Parque Nacional	Huelva	Spain	19	FJ587968	FJ587985
PF329	P. h. edwardsianus	Pals	Girona	Spain	7	FJ587969
362	P. algirus African lineage			Morocco		DQ150362
363	P. algirus African lineage	Ain Leuh	Meknes	Morocco		DQ150363
364	P. algirus African lineage	Oukaimede	Marrakech	Morocco		DQ150364
365	P. algirus African lineage	Cap Spartel	Tanger	Morocco		DQ150365
366	P. algirus African lineage	Ksar es Seghir	Tetouan	Morocco		DQ150366
367	P. algirus African lineage	Tanger	Tanger	Morocco		DQ150367
535	P. algirus African lineage	Cap Spartel	Tanger	Morocco		AF206535
	P. algirus NW lineage	Manzanares el Real	Madrid	Spain			DQ150378			MNCN 11957
	P. algirus NW lineage	Manzanares el Real	Madrid	Spain			DQ150379			MNCN 11959
	P. algirus SW lineage	vicinity of Facinas	Cádiz	Spain			DQ 150372			MNCN 11940
	P. algirus SW lineage	vicinity of Facinas	Cádiz	Spain			DQ 150373			MNCN 11941
	P. algirus SW lineage	vicinity of Facinas	Cádiz	Spain			DQ 150374			MNCN 11942
	P. algirus SW lineage	vicinity of Facinas	Cádiz	Spain			DQ150375			MNCN 11943
842	Gallotia caesaris gomerae	La Gomera	Tenerife	Spain		AY151842
843	Gallotia caesaris caesaris	El Hierro	Tenerife	Spain		AY151843
901	Gallotia caesaris gomerae	La Gomera	Tenerife	Spain		AY154901
902	Gallotia caesaris gomerae	La Gomera	Tenerife	Spain		AY154902
903	Gallotia caesaris caesaris	El Hierro	Tenerife	Spain		AY154903
948	Gallotia caesaris caesaris	El Hierro	Tenerife	Spain		AF439948
